# Supplementary material for: Roles of the Maternal and Child Health Handbook and Other Home-Based Records on Newborn and Child Health: A Systematic Review
Source: Int J Environ Res Public Health. 2021 Jul 13;18(14):7463. doi: 10.3390/ijerph18147463 (PMC8306696; doi:10.3390/ijerph18147463)
Supplement: Supplementary file 1 [file ijerph-18-07463-s001.zip]

Archive with 9 entries (9 files):
- Table S1. Excluded studies.pdf
- Table S2. English articles.pdf
- Table S3. Japanese articles.pdf
- Table S4. PICO table.pdf
- Table S5. Risk of Bias.pdf
- Table S6. SWiM checklist.pdf
- Table S7. GRADE table.pdf
- Text S1. PROSPERO Registration CRD42020166545.pdf
- Text S2. Search strategy.pdf
